# Supplementary material for: Alginate Modified Magnetic Polypyrrole Nanocomposite for the Adsorptive Removal of Heavy Metal
Source: Polymers (Basel). 2023 Oct 31;15(21):4285. doi: 10.3390/polym15214285 (PMC10650565; doi:10.3390/polym15214285)
Supplement: Supplementary file 1 [file polymers-15-04285-s001.zip]

Archive with 1 entries (1 files):
- polymers-2654386-supplementary.pdf
